# Supplementary material for: Antimicrobial Resistance Patterns and ESBL of Uropathogens Isolated from Adult Females in Najran Region of Saudi Arabia
Source: Clin Pract. 2021 Sep 14;11(3):650–8. doi: 10.3390/clinpract11030080 (PMC8482141; doi:10.3390/clinpract11030080)
Supplement: Supplementary file 1 [file clinpract-11-00080-s001.zip]

Archive with 1 entries (1 files):
- clinpract-1308454-supplementary.pdf
